# Supplementary material for: Management and Molecular Characterization of Intraventricular Glioblastoma: A Single-Institution Case Series
Source: Int J Mol Sci. 2023 Aug 27;24(17):13285. doi: 10.3390/ijms241713285 (PMC10488126; doi:10.3390/ijms241713285)
Supplement: Supplementary file 1 [file ijms-24-13285-s001.zip]

Archive with 2 entries (2 files):
- Supplementary Table S1 8.26.pdf
- Supplementary Table S2 8.26.pdf
